# Supplementary material for: Identification of an Amylomaltase from the Halophilic Archaeon Haloquadratum walsbyi by Functional Metagenomics: Structural and Functional Insights
Source: Life (Basel). 2022 Jan 7;12(1):85. doi: 10.3390/life12010085 (PMC8781629; doi:10.3390/life12010085)
Supplement: Supplementary file 1 [file life-12-00085-s001.zip]

Archive with 1 entries (1 files):
- life-1528815-supplementary.pdf
